# Supplementary material for: Rational design of a JAK1-selective siRNA inhibitor for the modulation of autoimmunity in the skin
Source: Nat Commun. 2023 Nov 4;14:7099. doi: 10.1038/s41467-023-42714-4 (PMC10625637; doi:10.1038/s41467-023-42714-4)
Supplement: Supplementary file 4 — Source Data [file 41467_2023_42714_MOESM4_ESM.xlsx]

## Sheet: Figure 1b
siRNA	Replicate-1	Replicate-2	Replicate-3
212	54.686	50.2655	57.7838
214	45.7297	48.7432	51.1932
964	56.2984	70.8696	62.5642
1067	56.5697	52.3024	56.1467
1226	84.255	81.7702	118.216
1240	95.4311	87.3924	158.237
1242	71.4548	113.802	59.9123
1345	72.209	71.4385	59.7168
2063	76.7118	70.4456	90.5939
3033	13.4915	12.2895	15.2152
3232	75.5359	95.4814	83.6042
3668	92.9709	70.3794	94.5665
883	18.822	18.071	21.3454
1048	27.5954	29.1117	21.8175
1194	22.5559	19.4053	19.6311
2747	35.1521	37.5291	46.0139
3379	43.2821	41.8211	55.0706
3908	40.8023	45.5351	44.0302
4019	105.322	86.5365	66.5089
4034	59.4016	52.9195	52.922
4348	23.4766	25.2002	26.8897
4470	16.5814	15.3046	17.4133
4889	73.2688	71.9684	81.7905
4904	79.3017	82.794	79.7237
NTC	104.951	117.694	92.6726
UNT	98.4033	98.3157	103.281

## Sheet: Figure 1c
siRNA	Replicate-1	Replicate-2	Replicate-3
212	33.1873	33.2047	27.6338
214	36.2395	36.6905	39.0154
964	44.5599	47.3025	41.4099
1067	20.5186	18.1209	18.7514
1226	55.8962	53.8967	59.5522
1240	62.5647	36.3503	45.4405
1242	30.4123	39.3507	17.5315
1345	50.0617	47.4571	45.2426
2063	55.1373	58.8513	51.1624
3033	9.13485	8.92013	9.43877
3232	9.55898	10.1902	11.7715
3668	33.1828	37.9747	34.4446
302	30.0159	33.8857	38.0779
1027	11.9586	15.7766	12.3305
1144	45.2423	45.6956	41.6347
1291	22.7192	14.0015	14.7642
3214	16.9805	14.512	15.923
3460	21.4323	17.4867	15.1852
3785	9.04766	9.983	9.56391
3990	26.0179	30.8393	28.6215
4620	20.4978	19.7046	20.7847
4699	28.4988	30.3313	31.0683
4729	29.3873	30.5456	35.0898
4771	24.1325	24.9536	28.3408
NTC	91.9935	95.0056	95.7928
UNT	96.21	102.095	101.695

## Sheet: Figure 1d
Log (M)	3033			NTC
-5.8239	13.1652	11.5029	14.1508	103.803	92.33	115.975
-6.1249	14.7409	15.6743	12.6221	117.992	109.588	117.466
-6.426	27.3161	27.3364	29.1804	121.556	94.7087	110.607
-6.727	50.0059	78.6728	52.0953	99.9255	128.423	101.626
-7.028	57.866	68.2171	92.0712	99.3405	105.832	91.3993
-7.3291	84.8026	81.5069	87.9753	101.647	102.654	118.757
-7.6301	91.2771	89.057	89.4664	97.4898	100.869	93.5332
-13	92.1302	92.5966	115.273	97.0776	98.807	104.115
Log (M)	883
-5.8239	16.9051	24.4579	20.8954
-6.1249	22.5232	20.496	20.3716
-6.426	27.8714	28.5492	26.9072
-6.727	45.2357	49.5882	50.6544
-7.028	58.8984	75.6717	71.131
-7.3291	84.995	79.5831	85.1086
-7.6301	105.639	85.2504	93.0386
-13	99.1495	103.292	97.5584
Log (M)	4470
-5.8239	19.5047	13.9139	15.3381
-6.1249	19.854	18.077	17.7704
-6.426	25.2616	22.6612	26.0218
-6.727	39.3174	34.8475	48.1039
-7.028	65.4888	65.9754	46.6397
-7.3291	87.7367	84.3429	97.3685
-7.6301	89.2381	86.5327	98.1861
-13	114.055	91.7841	94.1614

## Sheet: Figure 1e
Log (M)	3033			NTC
-5.8239	9.70057	8.88065	10.3282	144.668	115.218	133.58
-6.1249	12.4332	15.5784	15.5134	117.13	98.5824	109.431
-6.426	30.8599	35.5048	37.7376	122.549	147.114	135.419
-6.727	42.5237	60.0284	64.4645	122.711	123.49	117.574
-7.028	87.8411	89.2877	76.9634	100.361	109.401	112.192
-7.3291	89.3869	76.323	114.383	155.624*	106.931	103.333	*excluded error value
-7.6301	94.5082	109.252	95.7997	111.62	114.063		assay background blank
-13	94.7124	101.78	103.508	110.567	89.4331		assay background blank
Log (M)	3232
-5.8239	12.3386	14.9003	15.6469
-6.1249	32.1876	31.2255	29.9114
-6.426	53.6774	53.3088	64.3145
-6.727	72.3156	74.4811	78.1956
-7.028	75.5934	78.9308	84.9414
-7.3291	84.232	93.1386	87.0553
-7.6301	74.8381	106.163	101.398
-13	109.577	100.265	90.1582
Log (M)	3785
-5.8239	9.98961	9.11714	10.221
-6.1249	14.2201	14.6828	14.5396
-6.426	32.9637	27.7663	23.7408
-6.727	59.4243	68.8708	73.2349
-7.028	74.0516	76.8821	95.667
-7.3291	93.1965	101.626	78.7807
-7.6301	109.313	102.622	98.3136
-13	94.5495	111.688	93.7623

## Sheet: Figure 1g
	Uncropped wes capillary (Protein Simple assay) digital file

## Sheet: Figure 1h
Human			Mouse
Group	Silencing		Group	Silencing
NTC-1	92.7461		NTC-1	104.754
NTC-2	115.51		NTC-2	96.6325
NTC-3	89.2858		NTC-3	100.755
NTC-4	102.459		NTC-4	97.8581
JAK1-1	0		JAK1-1	4.66272
JAK1-2	0		JAK1-2	5.10413
JAK1-3	5.71601		JAK1-3	1.13795
JAK1-4	9.03243		JAK1-4	7.13418

## Sheet: Figure 2a
		mRNA expression of 4 JAK family genes
		JAK1							JAK2							JAK3							TYK2
	UNT	91.0842	132.573	98.6382	83.0927	91.2015	101.717	101.694	103.432	137.368	89.805	84.4812	91.3997	97.4965	96.0179	84.3526	129.825	109.441	82.2418	100.62	108.082	85.4386	98.49	141.621	101.036	94.5079	88.3615	86.0166	89.9676
	NTC	75.5235	73.8553	80.5148	89.5665	81.4159	87.7168	70.6415	109.284	111.679	121.59	113.846	127.214	155.653	103.348	91.7671	120.718	120.625	120.739	114.249	115.308	87.8898	96.7776	112.219	115.772	113.077	96.5601	118.42	96.3675
	3033	13.8839	14.0688	17.068	14.6827	14.5802	14.4815	14.5924	101.093	125.697	112.007	114.158	109.856	147.937	129.297	103.237	111.634	101.48	112.907	105.503	106.052	106.572	106.053	103.955	116.53	110.728	92.0455	120.305	111.714

## Sheet: Figure 2c
CXCL9 mRNA expression					CXCL10 mRNA expression					CXCL11 mRNA expression
Unstim	UNT	3033	Ruxo		Unstim	UNT	3033	Ruxo		Unstim	UNT	3033	Ruxo
-1.20881	88.9429	5.95184	42.4601		-0.0995323	50.3642	9.24655	23.166		-0.0217943	103.054	28.283	47.4855
-0.870011	107.508	5.67605	36.4981		-0.105403	18.4064	13.7494	41.0349		-0.0179278	109.583	24.3517	41.2579
-0.30807	94.2425	5.94963	42.8646		-0.0680716	114.432	22.8035	40.6455		0.0831279	98.216	27.9961	41.7191
-0.632704	108.667	4.24132	40.9665		-0.0231465	110.726	20.2732	54.1194		0.158559	102.62	24.3336	44.8262
-0.340294	106.252	4.22044	45.498		0.0336284	142.888	26.618	53.09		0.0847196	94.5858	21.2689	34.9804
-0.913542	101.483	6.16737	45.4586		0.105112	129.546	31.5589	76.0202		0.216539	86.6248	26.148	45.8326
-0.947789	92.905	4.62272	41.5745		0.139733	133.637	30.9437	47.0083		0.38523	105.317	17.8358	32.9802

## Sheet: Figure 2e
Log (M)	Scaffold-1 DCA-JAK1 3033			Scaffold-2 DCA-JAK1 3033
-8	7.90428	6.82707	6.61163	7.59379	7.96913	9.19438
-9	9.12611	8.7901	9.38213	7.15784	7.24498	8.32138
-10	27.5277	31.0175	29.5358	16.2504	16.9844	17.009
-11	76.1458	86.2289	76.0475	60.513	59.5812	51.7684
-12	94.0402	97.0032	100.53	98.0528	90.1877	112.795
-13	89.1246	93.695	107.107	86.7011	80.0752	82.8768
-14	109.96	105.074	100.509	81.8206	84.7514	108.626
-20	116.462	111.509	72.0293	90.3884	93.85	115.762

## Sheet: Figure 2h
		Ruxolitinib
Unstim	UNT	0.625	1.25	2.5	5	10	(nM)
17.5883	94.975	168.844	154.773	91.4574	70.3514	66.8337
10.553	116.08	119.598	98.4927	84.422	66.8337	63.317
10.553	87.9397	98.4927	59.7994	119.598	84.422	80.9044
10.553	126.633	119.598	80.9044	87.9397	80.9044	70.3514
24.6227	87.9397	147.739	98.4927	137.186	66.8337	31.658
7.03534	102.01	94.975	70.3514	98.4927	70.3514	56.2817
14.0707	84.422	91.4574	98.4927	84.422	70.3514	42.211

[truncated: 19 more sheets: Figure 2i, Figure 2j, Figure 3a, Figure 3b, Figure 3c, Figure 3d, Figure 3e, Figure 3g, Figure 4c, Figure 4d, Figure 4e, Figure 4f, Figure 4g, Supplementary Figure 1, Supplementary Figure 2, Supplementary Figure 3, Supplementary Figure 5a, Supplementary Figure 5b, Supplementary Figure 6]
